# Supplementary material for: Functional fine-mapping of noncoding risk variants in amyotrophic lateral sclerosis utilizing convolutional neural network
Source: Sci Rep. 2020 Jul 30;10:12872. doi: 10.1038/s41598-020-69790-6 (PMC7393092; doi:10.1038/s41598-020-69790-6)
Supplement: Supplementary file 2 — Supplementary Table S.1. [file 41598_2020_69790_MOESM2_ESM.xlsx]

## Sheet: Sheet1
SNP_Information		Gene_Information
Chromosome	Position	Chromosome	Start_Position	End_Position	Gene_Name
chr1	161186217	chr1	161182086	161189038	FCER1G
chr1	161226825	chr1	161225516	161255240	PCP4L1
chr1	161227814	chr1	161225516	161255240	PCP4L1
chr1	181002479	chr1	180999560	181031074	MR1
chr1	181002748	chr1	180999560	181031074	MR1
chr1	181003340	chr1	180999560	181031074	MR1
chr1	181005024	chr1	180999560	181031074	MR1
chr1	181005093	chr1	180999560	181031074	MR1
chr1	181011913	chr1	180999560	181031074	MR1
chr1	181012229	chr1	180999560	181031074	MR1
chr1	181012472	chr1	180999560	181031074	MR1
chr1	181012706	chr1	180999560	181031074	MR1
chr1	181012708	chr1	180999560	181031074	MR1
chr1	181012797	chr1	180999560	181031074	MR1
chr1	181012971	chr1	180999560	181031074	MR1
chr1	181014239	chr1	180999560	181031074	MR1
chr1	20396674	chr1	20393700	20418394	PLA2G5
chr1	204912765	chr1	204910353	204991950	NFASC
chr1	204912765	chr1	204794781	204946274	NFASC
chr1	204912765	chr1	204794781	204991950	NFASC
chr1	204912843	chr1	204910353	204991950	NFASC
chr1	204912843	chr1	204794781	204946274	NFASC
chr1	204912843	chr1	204794781	204991950	NFASC
chr1	204913271	chr1	204910353	204991950	NFASC
chr1	204913271	chr1	204794781	204946274	NFASC
chr1	204913271	chr1	204794781	204991950	NFASC
chr1	204914642	chr1	204910353	204991950	NFASC
chr1	204914642	chr1	204794781	204946274	NFASC
chr1	204914642	chr1	204794781	204991950	NFASC
chr1	204915939	chr1	204910353	204991950	NFASC
chr1	204915939	chr1	204794781	204946274	NFASC
chr1	204915939	chr1	204794781	204991950	NFASC
chr1	233287771	chr1	233119881	233434459	PCNX2
chr1	237472001	chr1	237202701	237997288	RYR2
chr1	237472989	chr1	237202701	237997288	RYR2
chr1	237473005	chr1	237202701	237997288	RYR2
chr1	237473061	chr1	237202701	237997288	RYR2
chr1	237473273	chr1	237202701	237997288	RYR2
chr1	237473308	chr1	237202701	237997288	RYR2
chr1	237473376	chr1	237202701	237997288	RYR2
chr1	237473408	chr1	237202701	237997288	RYR2
chr1	237473476	chr1	237202701	237997288	RYR2
chr1	241133704	chr1	240938813	241523530	RGS7
chr1	32132319	chr1	32117847	32172768	COL16A1
chr1	3513619	chr1	3404505	3531059	MEGF6
chr1	3678218	chr1	3665964	3688209	CCDC27
chr1	49075971	chr1	48998526	50492626	AGBL4
chr1	49076126	chr1	48998526	50492626	AGBL4
chr1	7155401	chr1	6842383	7829766	CAMTA1
chr1	7155677	chr1	6842383	7829766	CAMTA1
chr1	7155815	chr1	6842383	7829766	CAMTA1
chr1	7155996	chr1	6842383	7829766	CAMTA1
chr1	86533754	chr1	86194915	86625121	COL24A1
chr1	89828353	chr1	89826435	89853719	GBP6
chr10	116639171	chr10	116578502	116659586	FAM160B1
chr10	123794209	chr10	123745688	124014060	TACC2
chr10	123794212	chr10	123745688	124014060	TACC2
chr10	123794217	chr10	123745688	124014060	TACC2
chr10	133745547	chr10	133744954	133773338	PPP2R2D
chr10	133745547	chr10	133744959	133773338	PPP2R2D
chr10	133745720	chr10	133744954	133773338	PPP2R2D
chr10	133745720	chr10	133744959	133773338	PPP2R2D
chr10	1721069	chr10	1223252	1782670	ADARB2
chr10	49575627	chr10	49511681	49647402	MAPK8
chr10	49629485	chr10	49606654	49647402	MAPK8
chr10	49629485	chr10	49511681	49647402	MAPK8
chr10	71650374	chr10	71558643	71718904	COL13A1
chr11	121340870	chr11	121319911	121504471	SORL1
chr11	129699027	chr11	129682675	129729406	TMEM45B
chr11	130332263	chr11	130315868	130346540	ADAMTS15
chr11	34460704	chr11	34457471	34493607	CAT
chr11	44233968	chr11	44114098	44266980	EXT2
chr11	44233968	chr11	44114746	44266980	EXT2
chr11	77790655	chr11	77726760	77794265	NDUFC2-KCTD14
chr11	77790655	chr11	77779392	77794265	NDUFC2
chr12	112036797	chr12	111890017	112040477	ATXN2
chr12	112036797	chr12	111890017	112040480	ATXN2
chr12	119631086	chr12	119613594	119632551	HSPB8
chr12	121163051	chr12	121160540	121177811	ACADS
chr12	12550640	chr12	12507012	12624155	BORCS5
chr12	99216036	chr12	99128568	99291674	ANKS1B
chr12	99216036	chr12	99128568	99551577	ANKS1B
chr12	99216036	chr12	99137751	99551868	ANKS1B
chr12	99216036	chr12	99137751	99551645	ANKS1B
chr12	99216036	chr12	99137751	99551577	ANKS1B
chr12	99216036	chr12	99137751	99291674	ANKS1B
chr12	99216036	chr12	99128568	100381432	ANKS1B
chr13	108084429	chr13	107820878	108522460	FAM155A
chr13	113097521	chr13	113096800	113099000	TUBGCP3
chr13	113097521	chr13	113096800	113099000	SPACA7
chr13	113097522	chr13	113096800	113099000	TUBGCP3
chr13	113097522	chr13	113096800	113099000	SPACA7
chr13	29662667	chr13	29595747	30080084	MTUS2
chr13	67486402	chr13	66876965	67807468	PCDH9
chr14	31091758	chr14	31088459	31205033	SCFD1
chr14	31091758	chr14	31088524	31205033	SCFD1
chr14	31093835	chr14	31088459	31205033	SCFD1
chr14	31093835	chr14	31088524	31205033	SCFD1
chr14	31093979	chr14	31088459	31205033	SCFD1
chr14	31093979	chr14	31088524	31205033	SCFD1
chr14	31199109	chr14	31088459	31205033	SCFD1
chr14	31199109	chr14	31088524	31205033	SCFD1
chr14	32175365	chr14	32027590	32330429	NUBPL
chr14	32175365	chr14	32044121	32330429	NUBPL
chr14	61870380	chr14	61785160	62017698	PRKCH
chr14	92540381	chr14	92524895	92575965	ATXN3
chr14	92557801	chr14	92524895	92575965	ATXN3
chr14	95899477	chr14	95873603	95945173	SYNE3
chr15	83733001	chr15	83685180	83739106	BTBD1
chr15	83735926	chr15	83685180	83739106	BTBD1
chr15	86769816	chr15	86620038	87572283	AGBL1
chr15	92487467	chr15	92393937	92715665	SLCO3A1
chr15	92487467	chr15	92393937	92709137	SLCO3A1
chr15	92487978	chr15	92393937	92715665	SLCO3A1
chr15	92487978	chr15	92393937	92709137	SLCO3A1
chr16	328365	chr16	318299	328943	RGS11
chr16	328365	chr16	327605	333003	ARHGDIG
chr16	7140009	chr16	6066131	7763340	RBFOX1
chr16	7140009	chr16	6066703	7759783	RBFOX1
chr16	7140009	chr16	6820809	7763340	RBFOX1
chr16	75274980	chr16	75262927	75275980	BCAR1
chr16	75274980	chr16	75262927	75285224	BCAR1
chr16	75274980	chr16	75262927	75288526	BCAR1
chr16	75274980	chr16	75262927	75302846	BCAR1
chr16	75274980	chr16	75262927	75302905	BCAR1
chr16	75274980	chr16	75262927	75303707	BCAR1
chr16	75274980	chr16	75262927	75304951	BCAR1
chr16	75300248	chr16	75262927	75302846	BCAR1
chr16	75300248	chr16	75262927	75302905	BCAR1
chr16	75300248	chr16	75262927	75303707	BCAR1
chr16	75300248	chr16	75262927	75304951	BCAR1
chr16	75301279	chr16	75262927	75302846	BCAR1
chr16	75301279	chr16	75262927	75302905	BCAR1
chr16	75301279	chr16	75262927	75303707	BCAR1
chr16	75301279	chr16	75262927	75304951	BCAR1
chr16	81151163	chr16	81134483	81217967	PKD1L2
chr16	81151163	chr16	81134483	81256975	PKD1L2
chr17	11710731	chr17	11498747	11873065	DNAH9
chr17	853133	chr17	702552	885998	NXN
chr17	15397347	chr17	15339331	15469945	TVP23C-CDRT4
chr17	26665768	chr17	26659547	26674035	TNFAIP1
chr17	34842521	chr17	34839470	34855154	ZNHIT3
chr17	34842521	chr17	34839470	34851665	ZNHIT3
chr17	34949598	chr17	34945225	34957233	DHRS11
chr17	40118602	chr17	40115758	40129754	CNP
chr17	40118602	chr17	40116735	40129758	CNP
chr17	44270496	chr17	44107281	44273166	KANSL1
chr17	44270496	chr17	44107281	44273272	KANSL1
chr17	44270496	chr17	44107281	44305740	KANSL1
chr17	5370822	chr17	5344231	5375380	DHX33
chr17	5372807	chr17	5372600	5373600	C1QBP
chr17	5372807	chr17	5372600	5373600	DERL2
chr17	5372807	chr17	5372600	5373600	MIS12
chr17	5372807	chr17	5344231	5375380	DHX33
chr17	5390998	chr17	5374570	5392550	DERL2
chr17	5390998	chr17	5386693	5394130	MIS12
chr17	5390998	chr17	5387212	5394130	MIS12
chr17	55748611	chr17	55330211	55762050	MSI2
chr17	55748611	chr17	55330930	55762050	MSI2
chr17	73828903	chr17	73823307	73843798	UNC13D
chr17	76394449	chr17	76371698	76420740	PGS1
chr17	9144411	chr17	8921858	9147317	NTN1
chr18	12516082	chr18	12446510	12659731	SPIRE1
chr18	12516082	chr18	12446510	12660912	SPIRE1
chr18	67201917	chr18	67065283	67516322	DOK6
chr18	70359967	chr18	70359000	70361200	NETO1
chr18	70359967	chr18	70359000	70361200	CBLN2
chr18	72211186	chr18	72198691	72252261	CNDP1
chr19	14606710	chr19	14588570	14609961	GIPC1
chr19	14655812	chr19	14637371	14676792	TECR
chr19	14655812	chr19	14637378	14676792	TECR
chr19	17744075	chr19	17712136	17802008	UNC13A
chr19	2599063	chr19	2511217	2705746	GNG7
chr19	344299	chr19	344200	346000	SHC2
chr19	344299	chr19	344200	346000	THEG
chr19	344299	chr19	344200	346000	C2CD4C
chr19	344299	chr19	305574	347841	MIER2
chr2	113693795	chr2	113693400	113695800	IL1B
chr2	113693795	chr2	113693400	113695800	IL36B
chr2	113693795	chr2	113693400	113695800	IL36G
chr2	113693795	chr2	113693400	113695800	IL36RN
chr2	113693795	chr2	113693400	113695800	IL37
chr2	113693825	chr2	113693400	113695800	IL1B
chr2	113693825	chr2	113693400	113695800	IL36B
chr2	113693825	chr2	113693400	113695800	IL36G
chr2	113693825	chr2	113693400	113695800	IL36RN
chr2	113693825	chr2	113693400	113695800	IL37
chr2	113694145	chr2	113693400	113695800	IL1B
chr2	113694145	chr2	113693400	113695800	IL36B
chr2	113694145	chr2	113693400	113695800	IL36G
chr2	113694145	chr2	113693400	113695800	IL36RN
chr2	113694145	chr2	113693400	113695800	IL37
chr2	113694235	chr2	113693400	113695800	IL1B
chr2	113694235	chr2	113693400	113695800	IL36B
chr2	113694235	chr2	113693400	113695800	IL36G
chr2	113694235	chr2	113693400	113695800	IL36RN
chr2	113694235	chr2	113693400	113695800	IL37
chr2	113694269	chr2	113693400	113695800	IL1B
chr2	113694269	chr2	113693400	113695800	IL36B
chr2	113694269	chr2	113693400	113695800	IL36G
chr2	113694269	chr2	113693400	113695800	IL36RN
chr2	113694269	chr2	113693400	113695800	IL37
chr2	113694568	chr2	113693400	113695800	IL1B
chr2	113694568	chr2	113693400	113695800	IL36B
chr2	113694568	chr2	113693400	113695800	IL36G
chr2	113694568	chr2	113693400	113695800	IL36RN
chr2	113694568	chr2	113693400	113695800	IL37
chr2	113695341	chr2	113693400	113695800	IL1B
chr2	113695341	chr2	113693400	113695800	IL36B
chr2	113695341	chr2	113693400	113695800	IL36G
chr2	113695341	chr2	113693400	113695800	IL36RN
chr2	113695341	chr2	113693400	113695800	IL37
chr2	113695359	chr2	113693400	113695800	IL1B
chr2	113695359	chr2	113693400	113695800	IL36B
chr2	113695359	chr2	113693400	113695800	IL36G
chr2	113695359	chr2	113693400	113695800	IL36RN
chr2	113695359	chr2	113693400	113695800	IL37
chr2	113714944	chr2	113714800	113717200	IL36G
chr2	113714944	chr2	113714800	113717200	IL37
chr2	113714944	chr2	113714800	113717200	IL36RN
chr2	113714944	chr2	113714800	113717200	IL36A
chr2	113714944	chr2	113714800	113717200	IL36B
chr2	113714944	chr2	113714800	113717200	IL1B
chr2	128645618	chr2	128619206	128646514	AMMECR1L
chr2	128659318	chr2	128657200	128659600	AMMECR1L
chr2	128659318	chr2	128657200	128659600	LIMS2
chr2	138404751	chr2	137520131	138435282	THSD7B
chr2	144503445	chr2	143883898	144525921	ARHGAP15
chr2	163380772	chr2	163227916	163698257	KCNH7
chr2	163380772	chr2	163279756	163698257	KCNH7
chr2	169764176	chr2	169754749	169766510	G6PC2
chr2	171077310	chr2	171031654	171511674	MYO3B
chr2	180420615	chr2	180306710	180430315	ZNF385B
chr2	180420615	chr2	180306710	180453633	ZNF385B
chr2	180420615	chr2	180306710	180613769	ZNF385B
chr2	180420615	chr2	180306710	180729232	ZNF385B
chr2	203019766	chr2	202934975	203069924	KIAA2012
chr2	46274248	chr2	45876042	46415129	PRKCE
chr2	86299122	chr2	86251568	86336278	POLR1A
chr20	14825787	chr20	13973145	16033841	MACROD2
chr20	35030426	chr20	34891244	35157040	DLGAP4
chr20	35030448	chr20	34891244	35157040	DLGAP4
chr20	62540473	chr20	62523454	62567384	DNAJC5
chr21	39752673	chr21	39739182	40036704	ERG
chr21	39752673	chr21	39751949	39873428	ERG
chr21	39752673	chr21	39751949	40036704	ERG
chr21	39752673	chr21	39751949	39959869	ERG
chr21	39752673	chr21	39751949	40035591	ERG
chr22	41487218	chr22	41485613	41576081	EP300
chr22	41613188	chr22	41598312	41627275	L3MBTL2
chr22	41613303	chr22	41598312	41627275	L3MBTL2
chr22	44392658	chr22	44392090	44565112	PARVB
chr22	45560731	chr22	45556725	45583890	NUP50
chr22	45560731	chr22	45557551	45583890	NUP50
chr3	111330061	chr3	111257925	111371206	CD96
chr3	122477858	chr3	122458843	122515666	HSPBAP1
chr3	122477858	chr3	122458843	122515674	HSPBAP1
chr3	150128392	chr3	150123121	150177905	TSC22D2
chr3	150134451	chr3	150123121	150177905	TSC22D2
chr3	150470721	chr3	150458909	150484263	SIAH2
chr3	191095793	chr3	191043873	191116459	CCDC50
chr3	191095959	chr3	191043873	191116459	CCDC50
chr3	19988108	chr3	19985571	20026667	RAB5A
chr3	19988108	chr3	19920965	19991517	EFHB
chr3	37949176	chr3	37900668	38025960	CTDSPL
chr3	37954050	chr3	37900668	38025960	CTDSPL
chr3	37960045	chr3	37900668	38025960	CTDSPL
chr3	37960151	chr3	37900668	38025960	CTDSPL
chr3	37961376	chr3	37900668	38025960	CTDSPL
chr3	37961683	chr3	37900668	38025960	CTDSPL
chr3	37962690	chr3	37900668	38025960	CTDSPL
chr3	37965193	chr3	37900668	38025960	CTDSPL
chr3	37966079	chr3	37900668	38025960	CTDSPL
chr3	37966515	chr3	37900668	38025960	CTDSPL
chr3	37966945	chr3	37900668	38025960	CTDSPL
chr3	37969001	chr3	37900668	38025960	CTDSPL
chr3	37969125	chr3	37900668	38025960	CTDSPL
chr3	37969127	chr3	37900668	38025960	CTDSPL
chr3	37972794	chr3	37900668	38025960	CTDSPL
chr3	37973595	chr3	37900668	38025960	CTDSPL
chr3	37977417	chr3	37900668	38025960	CTDSPL
chr3	39490061	chr3	39488000	39490400	CX3CR1
chr3	39490061	chr3	39488000	39490400	MOBP
chr3	39526874	chr3	39506063	39557494	MOBP
chr3	48731450	chr3	48725435	48757711	IP6K2
chr3	48731450	chr3	48730883	48757711	IP6K2
chr3	50428478	chr3	50400043	50544028	CACNA2D2
chr3	50428478	chr3	50400043	50544675	CACNA2D2
chr3	59804258	chr3	59733003	60069853	FHIT
chr3	59804258	chr3	59733003	61240135	FHIT
chr3	71353980	chr3	71003864	71636140	FOXP1
chr3	71353980	chr3	71003864	71635904	FOXP1
chr3	71353980	chr3	71003864	71595708	FOXP1
chr3	71353980	chr3	71003864	71356911	FOXP1
chr3	71353980	chr3	71247033	71636140	FOXP1
chr3	71354427	chr3	71003864	71636140	FOXP1
chr3	71354427	chr3	71003864	71635904	FOXP1
chr3	71354427	chr3	71003864	71595708	FOXP1
chr3	71354427	chr3	71003864	71356911	FOXP1
chr3	71354427	chr3	71247033	71636140	FOXP1
chr3	71359754	chr3	71003864	71636140	FOXP1
chr3	71359754	chr3	71003864	71635904	FOXP1
chr3	71359754	chr3	71003864	71595708	FOXP1
chr3	71359754	chr3	71247033	71636140	FOXP1
chr3	71360009	chr3	71003864	71636140	FOXP1
chr3	71360009	chr3	71003864	71635904	FOXP1
chr3	71360009	chr3	71003864	71595708	FOXP1
chr3	71360009	chr3	71247033	71636140	FOXP1
chr4	100243009	chr4	100227543	100245599	ADH1B
chr4	134075126	chr4	134067444	134115765	PCDH10
chr4	134075932	chr4	134067444	134115765	PCDH10
chr4	167964867	chr4	167654535	168158577	SPOCK3
chr4	167964867	chr4	167654535	168158741	SPOCK3
chr4	167964867	chr4	167675236	168158741	SPOCK3
chr4	169596511	chr4	169415216	169849608	PALLD
chr4	169596511	chr4	169549767	169849608	PALLD
chr4	170534428	chr4	170534400	170536000	C4orf27
chr4	170534428	chr4	170534400	170536000	CLCN3
chr4	170534428	chr4	170534400	170536000	NEK1
chr4	170534428	chr4	170314420	170536778	NEK1
chr4	170583157	chr4	170538671	170644338	CLCN3
chr4	170583157	chr4	170578212	170644338	CLCN3
chr4	2329785	chr4	2271323	2369604	ZFYVE28
chr4	2329785	chr4	2271323	2423370	ZFYVE28
chr4	2808899	chr4	2791749	2842823	SH3BP2
chr4	2809608	chr4	2791749	2842823	SH3BP2
chr4	1164508	chr4	1160720	1169999	SPON2
chr4	1164508	chr4	1160720	1169657	SPON2
chr4	1164508	chr4	1160720	1205750	SPON2
chr4	8110929	chr4	7967036	8163559	ABLIM2
chr4	8110929	chr4	8008747	8163559	ABLIM2
chr4	8110981	chr4	7967036	8163559	ABLIM2
chr4	8110981	chr4	8008747	8163559	ABLIM2
chr4	8112106	chr4	7967036	8163559	ABLIM2
chr4	8112106	chr4	8008747	8163559	ABLIM2
chr4	8116134	chr4	7967036	8163559	ABLIM2
chr4	8116134	chr4	8008747	8163559	ABLIM2
chr4	94676475	chr4	93222549	94695706	GRID2
chr5	10252578	chr5	10225619	10253021	FAM173B
chr5	10252578	chr5	10247032	10266524	CCT5
chr5	10252578	chr5	10247648	10266524	CCT5
chr5	10290377	chr5	10277706	10311168	CMBL
chr5	10301616	chr5	10277706	10311168	CMBL
chr5	112582711	chr5	112357795	112633612	MCC
chr5	112582711	chr5	112357795	112827527	MCC
chr5	112582712	chr5	112357795	112633612	MCC
chr5	112582712	chr5	112357795	112827527	MCC
chr5	112582713	chr5	112357795	112633612	MCC
chr5	112582713	chr5	112357795	112827527	MCC
chr5	112582741	chr5	112357795	112633612	MCC
chr5	112582741	chr5	112357795	112827527	MCC
chr5	114630549	chr5	114630000	114631600	CCDC112
chr5	114630549	chr5	114630000	114631600	PGGT1B
chr5	114630549	chr5	114630000	114631600	TRIM36
chr5	114630549	chr5	114602884	114634987	CCDC112
chr5	114630549	chr5	114602884	114635458	CCDC112
chr5	126656500	chr5	126623455	126760473	MEGF10
chr5	126656500	chr5	126623455	126796910	MEGF10
chr5	132203057	chr5	132203000	132204800	GDF9
chr5	132203057	chr5	132203000	132204800	ZCCHC10
chr5	132203057	chr5	132203000	132204800	UQCRQ
chr5	132203057	chr5	132203000	132204800	SOWAHA
chr5	132203057	chr5	132203000	132204800	SHROOM1
chr5	132203057	chr5	132203000	132204800	SEPT8
chr5	132203057	chr5	132203000	132204800	LEAP2
chr5	132203057	chr5	132203000	132204800	KIF3A
chr5	132203057	chr5	132203000	132204800	IL13
chr5	132203057	chr5	132203000	132204800	CCNI2
chr5	132203057	chr5	132196873	132205271	GDF9
chr5	132203057	chr5	132196873	132205576	GDF9
chr5	132203057	chr5	132196873	132205022	GDF9
chr5	132203057	chr5	132196873	132204053	GDF9
chr5	132203057	chr5	132199318	132204536	UQCRQ
chr5	132561277	chr5	132532151	132951223	FSTL4
chr5	133983326	chr5	133981474	134029388	SEC24A
chr5	133983326	chr5	133981474	134063601	SEC24A
chr5	136958986	chr5	136953188	137045116	KLHL3
chr5	136958986	chr5	136953188	137059999	KLHL3
chr5	136958986	chr5	136953188	137074779	KLHL3
chr5	150401796	chr5	150396972	150408554	GPX3
chr5	150401891	chr5	150396972	150408554	GPX3
chr5	150402334	chr5	150396972	150408554	GPX3
chr5	150402570	chr5	150396972	150408554	GPX3
chr5	150402940	chr5	150396972	150408554	GPX3
chr5	150403011	chr5	150396972	150408554	GPX3
chr5	150404096	chr5	150396972	150408554	GPX3
chr5	150407456	chr5	150396972	150408554	GPX3
chr5	150410835	chr5	150409503	150447692	TNIP1
chr5	150410835	chr5	150409503	150463645	TNIP1
chr5	150410835	chr5	150409503	150463649	TNIP1
chr5	150410835	chr5	150409503	150469747	TNIP1
chr5	150410835	chr5	150409503	150470221	TNIP1
chr5	150420339	chr5	150409503	150447692	TNIP1
chr5	150420339	chr5	150409503	150463645	TNIP1
chr5	150420339	chr5	150409503	150463649	TNIP1
chr5	150420339	chr5	150409503	150469747	TNIP1
chr5	150420339	chr5	150409503	150470221	TNIP1
chr5	150435480	chr5	150409503	150447692	TNIP1
chr5	150435480	chr5	150409503	150463645	TNIP1
chr5	150435480	chr5	150409503	150463649	TNIP1
chr5	150435480	chr5	150409503	150469747	TNIP1
chr5	150435480	chr5	150409503	150470221	TNIP1
chr5	150456677	chr5	150409503	150463645	TNIP1
chr5	150456677	chr5	150409503	150463649	TNIP1
chr5	150456677	chr5	150409503	150469747	TNIP1
chr5	150456677	chr5	150409503	150470221	TNIP1
chr5	169400394	chr5	169061250	169510386	DOCK2
chr5	169400394	chr5	169288309	169410761	FAM196B
chr5	172347823	chr5	172258222	172379688	ERGIC1
chr5	172347903	chr5	172258222	172379688	ERGIC1
chr5	172355843	chr5	172258222	172379688	ERGIC1
chr5	179671482	chr5	179660594	179722071	MAPK9
chr5	179680233	chr5	179660594	179722071	MAPK9
chr5	179680233	chr5	179673019	179710608	MAPK9
chr5	179680233	chr5	179673027	179722071	MAPK9
chr5	179680310	chr5	179660594	179722071	MAPK9
chr5	179680310	chr5	179673019	179710608	MAPK9
chr5	179680310	chr5	179673027	179722071	MAPK9
chr5	179682412	chr5	179660594	179722071	MAPK9
chr5	179682412	chr5	179673019	179710608	MAPK9
chr5	179682412	chr5	179673027	179722071	MAPK9
chr5	179692566	chr5	179660594	179722071	MAPK9
chr5	179692566	chr5	179673019	179710608	MAPK9
chr5	179692566	chr5	179673027	179722071	MAPK9
chr5	179693530	chr5	179660594	179722071	MAPK9
chr5	179693530	chr5	179673019	179710608	MAPK9
chr5	179693530	chr5	179673027	179722071	MAPK9
chr5	179693960	chr5	179660594	179722071	MAPK9
chr5	179693960	chr5	179673019	179710608	MAPK9
chr5	179693960	chr5	179673027	179722071	MAPK9
chr5	45467426	chr5	45255051	45699220	HCN1
chr5	78726228	chr5	78669646	78812659	HOMER1
chr5	96112083	chr5	96096513	96146892	ERAP1
chr5	96112083	chr5	96110187	96146892	ERAP1
chr5	96112083	chr5	96110187	96152848	ERAP1
chr6	111794409	chr6	111620233	111807918	REV3L
chr6	116970581	chr6	116956780	116992973	ZUFSP
chr6	145130276	chr6	144609872	145174170	UTRN
chr6	146869009	chr6	146861827	146876092	RAB32
chr6	162338889	chr6	161768589	163151834	PRKN
chr6	31080099	chr6	31078999	31083332	C6orf15
chr6	31080099	chr6	31079607	31107869	PSORS1C1
chr6	33990447	chr6	33988600	33991000	MLN
chr6	33990447	chr6	33988600	33991000	GRM4
chr6	33990447	chr6	33986419	34076759	GRM4
chr6	33990447	chr6	33986419	34081540	GRM4
chr6	33990447	chr6	33986419	34116914	GRM4
chr6	33990447	chr6	33986419	34126399	GRM4
chr6	42219296	chr6	42192670	42422789	TRERF1
chr6	42220351	chr6	42192670	42422789	TRERF1
chr6	42220472	chr6	42192670	42422789	TRERF1
chr6	78502280	chr6	78356990	78636759	MEI4
chr6	78502280	chr6	78359770	78636759	MEI4
chr6	83775201	chr6	83774384	83878190	DOPEY1
chr6	83775201	chr6	83602116	83778560	UBE3D
chr7	128695983	chr7	128594233	128698227	TNPO3
chr7	128695983	chr7	128695600	128697000	TSPAN33
chr7	128695983	chr7	128695600	128697000	TNPO3
chr7	133137753	chr7	132934822	133168946	EXOC4
chr7	133137753	chr7	132934822	133750513	EXOC4
chr7	137561465	chr7	137559724	137620734	CREB3L2
chr7	137561465	chr7	137559724	137689847	CREB3L2
chr7	137561818	chr7	137559724	137620734	CREB3L2
chr7	137561818	chr7	137559724	137689847	CREB3L2
chr7	137562021	chr7	137559724	137620734	CREB3L2
chr7	137562021	chr7	137559724	137689847	CREB3L2
chr7	1099422	chr7	1036621	1180893	C7orf50
chr7	1099422	chr7	1036622	1180893	C7orf50
chr7	1099436	chr7	1036621	1180893	C7orf50
chr7	1099436	chr7	1036622	1180893	C7orf50
chr7	1099450	chr7	1036621	1180893	C7orf50
chr7	1099450	chr7	1036622	1180893	C7orf50
chr7	1099454	chr7	1036621	1180893	C7orf50
chr7	1099454	chr7	1036622	1180893	C7orf50
chr7	141163027	chr7	140771031	141180179	TMEM178B
chr7	141164687	chr7	140771031	141180179	TMEM178B
chr7	22366067	chr7	22157907	22399533	RAPGEF5
chr7	37448471	chr7	36892510	37491929	ELMO1
chr7	37448471	chr7	36892510	37491555	ELMO1
chr7	37450318	chr7	36892510	37491929	ELMO1
chr7	37450318	chr7	36892510	37491555	ELMO1
chr7	37461190	chr7	36892510	37491929	ELMO1
chr7	37461190	chr7	36892510	37491555	ELMO1
chr7	37461209	chr7	36892510	37491929	ELMO1
chr7	37461209	chr7	36892510	37491555	ELMO1
chr7	5230956	chr7	5226834	5273486	WIPI2
chr7	55123968	chr7	55083713	55275773	EGFR
chr7	55123968	chr7	55083713	55270769	EGFR
chr7	55123968	chr7	55083724	55238738	EGFR
chr7	55123968	chr7	55083724	55236328	EGFR
chr7	55123968	chr7	55083724	55224644	EGFR
chr7	55124319	chr7	55083713	55275773	EGFR
chr7	55124319	chr7	55083713	55270769	EGFR
chr7	55124319	chr7	55083724	55238738	EGFR
chr7	55124319	chr7	55083724	55236328	EGFR
chr7	55124319	chr7	55083724	55224644	EGFR
chr7	55131064	chr7	55083713	55275773	EGFR
chr7	55131064	chr7	55083713	55270769	EGFR
chr7	55131064	chr7	55083724	55238738	EGFR
chr7	55131064	chr7	55083724	55236328	EGFR
chr7	55131064	chr7	55083724	55224644	EGFR
chr7	64256083	chr7	64251765	64294059	ZNF138
chr7	64263230	chr7	64251765	64294059	ZNF138
chr7	81757767	chr7	81575759	82076122	CACNA2D1
chr7	81757767	chr7	81679651	82076122	CACNA2D1
chr7	81757768	chr7	81575759	82076122	CACNA2D1
chr7	81757768	chr7	81679651	82076122	CACNA2D1
chr7	92042968	chr7	92041863	92069628	LOC105375396
chr8	10255901	chr8	9908778	10286401	MSRA
chr8	10255901	chr8	9950061	10286401	MSRA
chr8	10256054	chr8	9908778	10286401	MSRA
chr8	10256054	chr8	9950061	10286401	MSRA
chr8	11547150	chr8	11531427	11617511	GATA4
chr8	11547620	chr8	11531427	11617511	GATA4
chr8	11547971	chr8	11531427	11617511	GATA4
chr8	143384727	chr8	143293440	143487610	TSNARE1
chr8	143384727	chr8	143350822	143487610	TSNARE1
chr9	132695106	chr9	132649465	132808473	FNBP1
chr9	19084405	chr9	19053134	19105940	HAUS6
chr9	25681709	chr9	25676386	25681856	TUSC1
chr9	25681709	chr9	25680400	25682600	TUSC1
chr9	27574515	chr9	27574400	27575200	C9orf72
chr9	27574515	chr9	27574400	27575200	IFNK
chr9	27574515	chr9	27574400	27575200	MOB3B
chr9	27574515	chr9	27546543	27576491	C9orf72
chr9	27574515	chr9	27546543	27576864	C9orf72
chr9	27574515	chr9	27560421	27576864	C9orf72
chr9	34049779	chr9	34049600	34050800	UBAP2
chr9	34049779	chr9	33921690	34051947	UBAP2
chr9	72496739	chr9	72432720	72521151	C9orf135
chr9	97770527	chr9	97518930	97849500	C9orf3
chr9	97770527	chr9	97485950	97849500	C9orf3
chr9	97777531	chr9	97518930	97849500	C9orf3
chr9	97777531	chr9	97485950	97849500	C9orf3
chr9	97780363	chr9	97518930	97849500	C9orf3
chr9	97780363	chr9	97485950	97849500	C9orf3
chr9	97832219	chr9	97518930	97849500	C9orf3
chr9	97832219	chr9	97485950	97849500	C9orf3
