# Supplementary material for: Functional fine-mapping of noncoding risk variants in amyotrophic lateral sclerosis utilizing convolutional neural network
Source: Sci Rep. 2020 Jul 30;10:12872. doi: 10.1038/s41598-020-69790-6 (PMC7393092; doi:10.1038/s41598-020-69790-6)
Supplement: Supplementary file 3 — Supplementary Table S.2. [file 41598_2020_69790_MOESM3_ESM.xlsx]

## Sheet: Sheet1
Neural					Immune					Digestive					Circulatory
DHS	Histone_modification	Target_gene_function	TFBS		DHS	Histone_modification	Target_gene_function	TFBS		DHS	Histone_modification	Target_gene_function	TFBS		DHS	Histone_modification	Target_gene_function	TFBS
fBrain	E054_BRN.GANGEM.DR.NRSPHR	Glutamatergic_synapse			B_lymphocyte_CD19	E062_BLD.PER.MONUC.PC	Hematopoietic cell lineage			fIntestine_Lg	E078_GI.DUO.SM.MUS	Salivary secretion			HCF	E083_HRT.FET	Cardiac muscle contraction
fSpinal_cord	E053_BRN.CRTX.DR.NRSPHR	GABAergic_synapse			B_lymphocyte_CD20_1	E034_BLD.CD3.PPC	Complement and coagulation cascades			fIntestine_Sm	E076_GI.CLN.SM.MUS	Gastric acid secretion			HCFaa	E104_HRT.ATR.R	Adrenergic signaling in cardiomyocytes
HAc	E071_BRN.HIPP.MID	Cholinergic_synapse			B_lymphocyte_CD20_2	E045_BLD.CD4.CD25I.CD127.TMEMPC	Platelet activation			fStomach	E103_GI.RECT.SM.MUS	Pancreatic secretion			HCM	E095_HRT.VENT.L	Vascular smooth muscle contraction
HAh	E074_BRN.SUB.NIG	Dopaminergic_synapse			CD14	E033_BLD.CD3.CPC	Toll-like receptor signaling pathway				E111_GI.STMC.MUS	Bile secretion			HGF	E105_HRT.VNT.R	Fluid shear stress and atherosclerosis
HAsp	E068_BRN.ANT.CAUD	Serotonergic_synapse			CD34	E044_BLD.CD4.CD25.CD127M.TREGPC	Toll and Imd signaling pathway				E092_GI.STMC.FET	Carbohydrate digestion and absorption			fHeart	E065_VAS.AOR	Hypertrophic cardiomyopathy (HCM)
HBMEC	E069_BRN.CING.GYR	Long-term_potentiation			CMK	E043_BLD.CD4.CD25M.TPC	NOD-like receptor signaling pathway				E085_GI.S.INT.FET	Protein digestion and absorption					Hypertrophic cardiomyopathy (HCM)
NHA	E072_BRN.INF.TMP	Long-term_depression			GM06990	E039_BLD.CD4.CD25M.CD45RA.NPC	RIG-I-like receptor signaling pathway				E084_GI.L.INT.FET	Fat digestion and absorption					Arrhythmogenic right ventricular cardiomyopathy (ARVC)
NPC	E067_BRN.ANG.GYR	Retrograde_endocannabinoid_signaling			GM12864	E041_BLD.CD4.CD25M.IL17M.PL.TPC	Cytosolic DNA-sensing pathway				E109_GI.S.INT	Vitamin digestion and absorption					Dilated cardiomyopathy (DCM)
	E073_BRN.DL.PRFRNTL.CRTX	Synaptic_vesicle_cycle			GM12865	E042_BLD.CD4.CD25M.IL17P.PL.TPC	Natural killer cell mediated cytotoxicity				E106_GI.CLN.SIG	Mineral absorption					Viral myocarditis
	E070_BRN.GRM.MTRX	Neurotrophin_signaling_pathway			GM12878	E040_BLD.CD4.CD25M.CD45RO.MPC	Antigen processing and presentation				E075_GI.CLN.MUC
	E082_BRN.FET.F	Axon_guidance			HL60	E037_BLD.CD4.MPC	T cell receptor signaling pathway				E101_GI.RECT.MUC.29
	E081_BRN.FET.M	Alzheimer,s_disease			Jurkat	E048_BLD.CD8.MPC	Th1 and Th2 cell differentiation				E102_GI.RECT.MUC.31
	E125_BRN.NHA	Parkinson,s_disease			K562	E038_BLD.CD4.NPC	Th17 cell differentiation				E110_GI.STMC.MUC
		Amyotrophic_lateral_sclerosis_(ALS)			NB4	E047_BLD.CD8.NPC	IL-17 signaling pathway				E077_GI.DUO.MUC
		Huntington,s_disease			Th1_1	E029_BLD.CD14.PC	B cell receptor signaling pathway				E079_GI.ESO
		Prion_diseases			Th1_2	E031_BLD.CD19.CPC	Fc epsilon RI signaling pathway				E094_GI.STMC.GAST
		Cocaine_addiction			Th2_1	E035_BLD.CD34.PC	Fc gamma R-mediated phagocytosis
		Amphetamine_addiction			Th2_2	E051_BLD.MOB.CD34.PC.M	Leukocyte transendothelial migration
		Morphine_addiction			CD3	E050_BLD.MOB.CD34.PC.F	Intestinal immune network for IgA production
		Nicotine_addiction			CD3_CordBlood	E036_BLD.CD34.CC	Chemokine signaling pathway
		Alcoholism			CD4	E032_BLD.CD19.PPC	Asthma
		Neuroactive_ligand-receptor_interaction			CD56	E046_BLD.CD56.PC	Systemic lupus erythematosus
					CD8	E030_BLD.CD15.PC	Rheumatoid arthritis
					Th17	E115_BLD.DND41.CNCR	Autoimmune thyroid disease
						E116_BLD.GM12878	Inflammatory bowel disease (IBD)
						E123_BLD.K562.CNCR	Allograft rejection
						E124_BLD.CD14.MONO	Graft-versus-host disease
							Primary immunodeficiency
